# Supplementary material for: Epigallocatechin gallate regulates the myeloid-specific transcription factor PU.1 in macrophages
Source: PLoS One. 2024 Apr 25;19(4):e0301904. doi: 10.1371/journal.pone.0301904 (PMC11045095; doi:10.1371/journal.pone.0301904)
Supplement: S1 File — Representative data sets.xls (for Figs 3–7) 5. uncropped western blots.pptx (for Fig 5A). (ZIP) [file pone.0301904.s001.zip]

Archive with 2 entries (2 files):
- supporting information/4.  REPRESENTATIVE DATA SETS .xlsx
- supporting information/5. WESTERN BLOTS UNCROPPED.pptx
