# Supplementary material for: Epigallocatechin gallate regulates the myeloid-specific transcription factor PU.1 in macrophages
Source: PLoS One. 2024 Apr 25;19(4):e0301904. doi: 10.1371/journal.pone.0301904 (PMC11045095; doi:10.1371/journal.pone.0301904)
Supplement: S1 File — Representative data sets.xls (for Figs 3–7) 5. uncropped western blots.pptx (for Fig 5A). (ZIP) [file pone.0301904.s001.zip › supporting information/4. REPRESENTATIVE DATA SETS .xlsx]

## Sheet: FIGURE 3B
0	87	4.09878	92	86	83
0.1	98.6667	1.8619	98	101	97
1	129.333	4.50185	134	124	130
10	156.333	7.60701	148	165	156
25	158	3.57771	154	162	158
100	173.667	5.08593	169	180	172
500	190.333	5.81951	184	197	190
1000	201.333	7.60701	193	210	201
PU.1 MICRO M	MEAN	SD	replicate1	replicate2	replicate 3
										PU.1 MICRO M

## Sheet: FIGURE 4B
Control	1h	2h	4h	24h
28	150	328	468	122						Table Analyzed	TRITC-MFI
34	216	410	506	139
41	147	476	423	203						Kruskal-Wallis test
43	139	355	394	161						P value	0.0003
24	198	460	526	182						Exact or approximate P value?	Approximate
										P value summary	***
										Do the medians vary signif. (P < 0.05)?	Yes
										Number of groups	5
										Kruskal-Wallis statistic	21.12
										Data summary
										Number of treatments (columns)	5
										Number of values (total)	25

## Sheet: FIGURE 4C
DMSO	1 μM	5 μM	10 μM	25 μM	DMSO	1 μM	5 μM	10 μM	25 μM		Table Analyzed	LDH
0.1	0.2	0.5	2	12.2	0	0	0.6	2.24	18.4
0.1	0.3	0.5	1.2	15.8	0.19	0.1	0.4	1.98	19		Kruskal-Wallis test
0	0.1	0.3	1.7	17.2	1	0.2	0.51	2.4	19.1		P value	<0.0001
0	0	0.4	1.9	16.11	1.2	0.3	1.2	1.3	17.6		Exact or approximate P value?	Approximate
0.2	0	0.2	2.3	19.46	0.6	0.4	1	1.8	16.9		P value summary	****
											Do the medians vary signif. (P < 0.05)?	Yes
											Number of groups	10
											Kruskal-Wallis statistic	43.34
											Data summary
											Number of treatments (columns)	10
											Number of values (total)	50

## Sheet: FIGURE 4D
DMSO	EGCG	DMSO+LPS	EGCG+LPS								Table Analyzed	ROS BMDM
434	627	2386	1081
409	580	3012	872								Kruskal-Wallis test
214	601	3316	749								P value	0.0006
200	598	4121	704								Exact or approximate P value?	Approximate
596	506	3520	692								P value summary	***
											Do the medians vary signif. (P < 0.05)?	Yes
											Number of groups	4
											Kruskal-Wallis statistic	17.33
											Data summary
											Number of treatments (columns)	4
											Number of values (total)	20

## Sheet: FIGURE 5D
DMSO+LPS	EGCG+LPS	DB2313+LPS	DMSO	EGCG	DB2313	DMSO+LPS	EGCG+LPS	DB2313+LPS
2.1	4.03	3.2	6.2	6.92	4.7	29.86	9.3	11.6
7.9	4.9	1.8	5.86	7.05	6.27	32.7	14.7	8.28
4	3.86	2.9	4.98	3.8	5	25	15.6	14.02
5.1	4.24	4.68	7.04	5.02	3.16	30.6	8.8	7.22
3.4	5.2	5.9	4.59	7.06	3.94	24.2	12.9	6.34
Table Analyzed	tlr4 chip-2
Kruskal-Wallis test
P value	<0.0001
Exact or approximate P value?	Approximate
P value summary	****
Do the medians vary signif. (P < 0.05)?	Yes
Number of groups	12
Kruskal-Wallis statistic	39.39
Data summary
Number of treatments (columns)	12
Number of values (total)	60

## Sheet: Sheet1
figure 5a wb densitometry

## Sheet: FIGURE 6A
DMSO	EGCG	DB2313	DMSO+LPS	EGCG+LPS	DB2313+LPS
1	0.98	1.9	5.9	2	1.2
0.94	1.2	1.82	4.28	1.72	2.01
0.89	1.01	1	5.2	3.02	2.67
1	1.08	1.11	3.96	2.8	1.92
1.1	1.05	0.9	5.72	1.92	2.23
Table Analyzed	MIL6
Kruskal-Wallis test
P value	0.0002
Exact or approximate P value?	Approximate
P value summary	***
Do the medians vary signif. (P < 0.05)?	Yes
Number of groups	6
Kruskal-Wallis statistic	23.75
Data summary
Number of treatments (columns)	6
Number of values (total)	30

## Sheet: FIGURE 6B
DMSO	EGCG	DB2313	DMSO+LPS	EGCG+LPS	DB2313+LPS
1	1	1	12.89	7.11	2.87
1.91	0.9	1.01	9.26	8	3.34
1.1	1.03	1	12.19	4.28	4.8
1	1	0.94	10.1	4	3.1
0.98	0.99	1.1	9.91	5.26	5.2
Table Analyzed	MTNF A
Kruskal-Wallis test
P value	0.0001
Exact or approximate P value?	Approximate
P value summary	***
Do the medians vary signif. (P < 0.05)?	Yes
Number of groups	6
Kruskal-Wallis statistic	25.05
Data summary
Number of treatments (columns)	6
Number of values (total)	30

## Sheet: FIGURE 6C
DMSO	EGCG	DB2313	DMSO+LPS	EGCG+LPS	DB2313+LPS
0.98	1.01	1.1	2.98	1.42	1.9
1	1	1	3.8	1.2	1.01
1.2	1	1.06	4.61	1.96	1.81
1.1	1.06	1.02	2.9	1.3	1.9
1.08	1.09	0.9	4.2	1.22	1.56
Table Analyzed tlr4
Kruskal-Wallis test
P value	0.0006
Exact or approximate P value?	Approximate
P value summary	***
Do the medians vary signif. (P < 0.05)?	Yes
Number of groups	6
Kruskal-Wallis statistic	21.7
Data summary
Number of treatments (columns)	6
Number of values (total)	30

## Sheet: FIGURE 6D
EGCG	DB2313	DMSO+LPS	EGCG+LPS	DB2313+LPS
0.98	0.92	5.57	2	2.52
1.2	1	4.28	1.72	1.86
1.01	1.02	5.89	3.02	1.79
1.08	0.99	3.96	2.8	2.34
1.05	1	5.72	2.92	2.8
Table Analyzed	m kc
Kruskal-Wallis test
P value	0.0001
Exact or approximate P value?	Approximate
P value summary	***
Do the medians vary signif. (P < 0.05)?	Yes
Number of groups	6
Kruskal-Wallis statistic	25.22
Data summary
Number of treatments (columns)	6
Number of values (total)	30

[truncated: 11 more sheets: FIGURE 6E, FIGURE 6F, FIGURE 6G, FIGURE 6H, FIGURE 6I, FIGURE 6J, FIGURE 7A, FIGURE 7B, FIGURE 7C, FIGURE 7D, FIGURE 5B-WB QUANTITATION]
